# Supplementary material for: Egg Load Decreases Mobility and Increases Predation Risk in Female Black-Horned Tree Crickets (Oecanthus nigricornis)
Source: PLoS One. 2014 Oct 15;9(10):e110298. doi: 10.1371/journal.pone.0110298 (PMC4198256; doi:10.1371/journal.pone.0110298)
Supplement: Data S1 — Raw data from the collection of Oecanthus nigricornis as survivors and prey of the predaceous wasp Isodontia mexicana at Koffler Scientific Reserve, as well as results of laboratory experiments of O. nigricornis jump performance. Includes the date of collection, survival status, ovarian egg number, and morphological measurements for field samples; and ovarian egg number, morphological measurements, and results of laboratory jumping trials. (XLSX) [file pone.0110298.s001.xlsx]

## Sheet: Sheet1
Field samples										Laboratory trials
Cricket ID	Year	Julian date	Relative date	Status	Pronotum length (mm)	Leg mass (mg)	Ovarian eggs	Parasite present?		Cricket ID	Distance jumped (cm)	Pronotum length (mm)	Leg mass (mg)	Ovarian eggs
09JP397	2009	245	1	0	2.322	1	0	n		f01	16.5608	2.133	1.1	19
09JP398	2009	245	1	0	2.208	1	5	n		f03	13.0302	2.452	1.35	115
09JP399	2009	245	1	0	2.294	0.9	0	n		f05	16.9926	2.182	0.95	15
09JP409	2009	245	1	0	2.288	1.3	26	n		f06	10.3632	2.175	1.1	75
09JP411	2009	245	1	0	2.268	1.05	1	n		f07	17.9578	2.227	1.2	72
09JP413	2009	245	1	0	2.263	1.05	0	n		f08	15.2908	2.421	1.25	51
09JP415	2009	245	1	0	2.339	0.95	0	n		f09	18.2372	2.353	1.25	25
09JP416	2009	245	1	0	2.564	1.75	6	n		f10	11.7094	2.443	1.15	86
09JP420	2009	245	1	0	2.285	1.1	0	y		f11	16.7132	2.353	1.15	56
09JP422	2009	245	1	0	2.459	1.15	1	n		f12	11.3284	2.316	1.05	90
09JP424	2009	252	8	0	2.104	0.85	3	n		f13	7.5946	2.085	0.8	60
09JP425	2009	252	8	0	2.383	1.55	23	n		f14	23.0378	2.423	0.9	39
09JP432	2009	252	8	0	2.301	1.2	12	n		f15	17.5768	2.35	0.75	45
09JP435	2009	252	8	0	2.4	1.1	13	y		f16	13.462	2.318	1.1	94
09JP436	2009	252	8	0	2.144	1.25	8	n		f19	27.0256	2.128	0.75	18
09JP437	2009	252	8	0	2.477	1.55	14	n		f20	13.843	2.189	0.75	63
09JP438	2009	252	8	0	2.244	1.35	30	n		f21	24.4602	2.306	0.75	13
09JP440	2009	252	8	0	2.249	1.4	24	n		f22	12.827	2.196	0.7	30
09JP442	2009	252	8	0	2.304	1.25	11	n		f24	25.8826	2.564	1.4	18
09JP443	2009	252	8	0	2.327	1.4	7	n		f25	20.0914	2.263	1.2	21
09JP444	2009	252	8	0	2.364	1.6	27	n		f27	18.4912	2.314	1.35	29
09JP445	2009	252	8	0	2.298	1.4	31	n		f28	13.9192	2.346	1.35	125
09JP446	2009	252	8	0	2.62	1.65	13	n		f29	26.924	2.372	1.4	27
09JP448	2009	252	8	0	2.172	0.95	0	y		f30	16.0528	2.217	1.15	40
09JP449	2009	252	8	0	2.174	1.4	17	n		f31	21.2852	2.537	1.5	39
09JP450	2009	252	8	0	2.159	1.2	13	n		f33	19.7866	2.298	1.05	69
09JP453	2009	252	8	0	2.534	1.65	40	n		f34	15.2146	2.155	1.1	15
09JP454	2009	252	8	0	2.642	1.45	35	n		f36	24.0538	2.333	1.1	26
09JP455	2009	252	8	0	2.398	1.2	4	n		f37	21.7424	2.275	1.3	18
09JP456	2009	252	8	0	2.539	1.5	42	n
09JP458	2009	252	8	0	2.288	1.5	27	n
09JP459	2009	252	8	0	2.265	1.3	19	n
09JP460	2009	252	8	0	2.478	1.3	0	n
09JP461	2009	252	8	0	2.308	1.3	19	n
09JP463	2009	259	15	0	2.261	1.2	19	n
09JP464	2009	259	15	0	2.309	1.1	24	n
09JP466	2009	259	15	0	2.436	1.45	40	n
09JP467	2009	259	15	0	2.222	1.2	32	n
09JP468	2009	259	15	0	2.536	1.3	6	n
09JP470	2009	259	15	0	2.224	1.4	11	y
09JP471	2009	259	15	0	2.208	1.3	9	n
09JP472	2009	259	15	0	2.326	1.55	38	n
09JP473	2009	259	15	0	2.537	1.7	41	n
09JP475	2009	259	15	0	2.387	1.4	8	y
09JP477	2009	259	15	0	2.287	1.25	16	n
09JP478	2009	259	15	0	2.459	1.4	20	n
09JP487	2009	259	15	0	2.193	1.2	25	n
09JP489	2009	259	15	0	2.287	1.3	47	n
09JP490	2009	259	15	0	2.321	1.25	13	n
09JP495	2009	266	22	0	2.286	1.5	25	n
09JP499	2009	266	22	0	2.422	1.3	40	n
09JP502	2009	266	22	0	2.508	1.5	53	n
09JP503	2009	266	22	0	2.283	1.7	5	y
09JP504	2009	266	22	0	2.211	1.1	44	n
09JP505	2009	266	22	0	2.254	1	0	n
09JP507	2009	266	22	0	2.301	1.3	24	y
09JS161	2009	245	1	1	2.459	1.3	0	n
09JS163	2009	245	1	1	2.342	1.1	0	n
09JS172	2009	245	1	1	2.368	0.9	0	n
09JS173	2009	245	1	1	2.337	1.05	0	n
09JS182	2009	245	1	1	2.22	1.3	0	n
09JS189	2009	245	1	1	2.498	1.45	3	n
09JS196	2009	252	8	1	2.296	1.15	0	n
09JS200	2009	252	8	1	2.062	0.8	0	n
09JS201	2009	252	8	1	2.383	0.9	0	n
09JS207	2009	252	8	1	2.491	1.3	3	n
09JS209	2009	252	8	1	2.233	0.8	0	n
09JS210	2009	252	8	1	2.266	1.25	13	n
09JS217	2009	252	8	1	2.3	1.5	5	n
09JS222	2009	252	8	1	2.504	1.35	8	n
09JS227	2009	252	8	1	2.407	0.85	0	n
09JS228	2009	259	15	1	2.384	1.25	18	n
09JS229	2009	259	15	1	2.304	1.3	10	n
09JS233	2009	259	15	1	2.312	1.35	11	n
09JS235	2009	259	15	1	2.16	1.15	9	n
09JS239	2009	259	15	1	2.345	1.3	7	n
09JS241	2009	259	15	1	2.23	1.25	19	n
09JS246	2009	259	15	1	2.202	1.2	0	n
09JS248	2009	259	15	1	2.296	1.4	25	n
09JS249	2009	259	15	1	2.245	1.4	1	n
09JS252	2009	259	15	1	2.297	1.6	0	n
09JS256	2009	266	22	1	2.249	1.55	7	n
09JS257	2009	266	22	1	2.396	1.3	8	n
09JS262	2009	266	22	1	2.376	1.4	15	n
09JS265	2009	266	22	1	2.293	1.2	14	n
09JS267	2009	266	22	1	2.463	1.6	14	n
10JP028	2010	224	1.04762	0	2.495	0.9	0	n
10JP050	2010	224	1.04762	0	2.462	1.2	9	n
10JP051	2010	224	1.04762	0	2.581	1.3	12	n
10JP054	2010	224	1.04762	0	2.313	1.1	0	n
10JP064	2010	230	7.33333	0	2.321	1.15	22	n
10JP065	2010	230	7.33333	0	2.475	1.4	9	n
10JP077	2010	230	7.33333	0	2.666	1.2	0	n
10JP085	2010	230	7.33333	0	2.405	1.3	0	n
10JP086	2010	230	7.33333	0	2.469	1.3	10	n
10JP087	2010	230	7.33333	0	2.677	1.35	0	n
10JP088	2010	230	7.33333	0	2.576	1.6	0	n
10JP098	2010	239	16.7619	0	2.533	1.5	0	n
10JP100	2010	239	16.7619	0	2.422	1.4	22	n
10JP101	2010	239	16.7619	0	2.075	1.5	0	n
10JP102	2010	239	16.7619	0	2.572	1.5	14	n
10JP103	2010	239	16.7619	0	2.405	1	28	n
10JP106	2010	244	22	0	2.361	1.9	21	n
10JP108	2010	244	22	0	2.635	1.65	23	n
10JP110	2010	244	22	0	2.665	1.8	16	n
10JP111	2010	244	22	0	2.666	1.75	23	n
10JP116	2010	244	22	0	2.346	1.25	1	n
10JP120	2010	244	22	0	2.62	1.7	33	n
10JP121	2010	244	22	0	2.62	1.9	20	n
10JP122	2010	244	22	0	2.678	1.5	6	n
10JS029	2010	224	1.04762	1	2.406	0.95	0	n
10JS038	2010	224	1.04762	1	2.351	0.85	0	n
10JS043	2010	230	7.33333	1	2.605	1.25	0	n
10JS050	2010	230	7.33333	1	2.518	1.3	0	n
10JS053	2010	230	7.33333	1	2.478	1.4	0	n
10JS057	2010	239	16.7619	1	2.423	1.25	0	n
10JS062	2010	239	16.7619	1	2.586	1.4	0	n
10JS064	2010	239	16.7619	1	2.632	1.45	0	n
10JS066	2010	239	16.7619	1	2.541	1.4	0	n
10JS070	2010	244	22	1	2.634	1.85	9	n
10JS071	2010	244	22	1	2.371	1.25	0	n
10JS072	2010	244	22	1	2.504	1.65	14	n
10JS073	2010	244	22	1	2.339	1.25	21	n
10JS074	2010	244	22	1	2.457	1.1	0	n
10JS076	2010	244	22	1	2.599	1.7	22	n
10JS081	2010	244	22	1	2.628	1.75	28	n
10JS083	2010	244	22	1	2.635	1.55	10	n
10JS084	2010	244	22	1	2.448	1.5	9	n
JP260	2012	234	1.375	0	2.714	1.4	0	n
JP265	2012	234	1.375	0	2.38	1.2	0	n
JP305	2012	245	16.5	0	2.558	1.65	21	n
JP306	2012	245	16.5	0	2.551	1.6	26	n
JP307	2012	245	16.5	0	2.732	2.1	15	n
JP312	2012	245	16.5	0	2.616	1.65	13	n
JP313	2012	245	16.5	0	2.554	1.9	22	n
JP314	2012	245	16.5	0	2.532	1.9	24	n
JP315	2012	245	16.5	0	2.485	1.05	0	n
JP316	2012	245	16.5	0	2.638	1.75	25	n
JP318	2012	245	16.5	0	2.488	1.45	17	n
JP319	2012	245	16.5	0	2.608	1.5	0	y
JP320	2012	245	16.5	0	2.488	1.45	0	n
JP321	2012	245	16.5	0	2.3	1.2	33	n
JP322	2012	245	16.5	0	2.598	1.45	15	n
JP323	2012	245	16.5	0	2.44	1.7	21	n
JP328	2012	240	9.625	0	2.549	1.3	0	n
JP333	2012	240	9.625	0	2.313	1.4	0	n
JP334	2012	240	9.625	0	2.078	0.9	0	n
JP339	2012	240	9.625	0	2.587	1.65	24	n
JP341	2012	240	9.625	0	2.472	0.95	0	n
JP342	2012	240	9.625	0	2.634	1.55	17	n
JP343	2012	240	9.625	0	2.559	1.4	0	n
JP344	2012	240	9.625	0	2.545	1.6	4	n
JP345	2012	240	9.625	0	2.553	1.8	13	n
JP346	2012	240	9.625	0	2.56	1.85	19	n
JP358	2012	249	22	0	2.509	1.65	24	y
JP359	2012	249	22	0	2.641	1.9	0	y
JP361	2012	249	22	0	2.402	1.4	36	n
JP364	2012	249	22	0	2.418	1.4	20	n
JP365	2012	249	22	0	2.497	1.4	11	n
JP366	2012	249	22	0	2.527	1.7	40	n
JP367	2012	249	22	0	2.535	1.75	26	n
JP368	2012	249	22	0	2.361	1.45	32	n
JP369	2012	249	22	0	2.518	1.6	20	n
JP370	2012	249	22	0	2.596	1.7	12	n
JP371	2012	249	22	0	2.534	1.7	27	n
JP372	2012	249	22	0	2.689	1.7	18	n
JP374	2012	249	22	0	2.446	1.6	12	n
JP375	2012	249	22	0	2.652	1.85	16	n
JP376	2012	249	22	0	2.648	1.9	29	n
JP377	2012	249	22	0	2.508	1.45	6	n
JS420	2012	234	1.375	1	2.627	1.75	2	n
JS422	2012	234	1.375	1	2.509	1.2	0	n
JS423	2012	234	1.375	1	2.518	1.2	0	n
JS428	2012	234	1.375	1	2.554	1.5	0	n
JS450	2012	245	16.5	1	2.647	1.9	21	n
JS451	2012	245	16.5	1	2.416	1.45	17	n
JS452	2012	245	16.5	1	2.67	1.9	19	n
JS453	2012	245	16.5	1	2.579	1.7	29	n
JS454	2012	245	16.5	1	2.516	1.4	0	n
JS455	2012	245	16.5	1	2.512	1.8	12	n
JS456	2012	245	16.5	1	2.597	1.9	20	n
JS457	2012	245	16.5	1	2.597	1.6	16	y
JS458	2012	245	16.5	1	2.51	1.85	29	n
JS484	2012	249	22	1	2.554	1.65	15	n
JS485	2012	249	22	1	2.591	1.7	27	n
JS486	2012	249	22	1	2.479	1.6	16	n
JS487	2012	249	22	1	2.452	1.7	16	n
JS488	2012	249	22	1	2.559	1.65	17	n
JS489	2012	249	22	1	2.402	1.6	17	n
JS490	2012	249	22	1	2.271	1.1	2	n
JS491	2012	249	22	1	2.211	1.2	2	n
JS492	2012	249	22	1	2.416	1.3	2	y
JS493	2012	249	22	1	2.639	2	21	n
JS500	2012	240	9.625	1	2.588	1.35	0	n
JS501	2012	240	9.625	1	2.536	1.25	0	y
JS502	2012	240	9.625	1	2.518	1.15	0	n
JS513	2012	240	9.625	1	2.482	1.2	0	n
JS514	2012	240	9.625	1	2.64	2	13	n
JS515	2012	240	9.625	1	2.324	1.05	0	n
JS516	2012	240	9.625	1	2.626	1.9	12	n
JS517	2012	240	9.625	1	2.613	1.7	12	n
JS518	2012	240	9.625	1	2.314	1.3	17	n
